# Supplementary material for: A Genetically Encoded Dark-to-Bright Biosensor for Visualisation of Granzyme-Mediated Cytotoxicity
Source: Int J Mol Sci. 2023 Sep 2;24(17):13589. doi: 10.3390/ijms241713589 (PMC10487497; doi:10.3390/ijms241713589)
Supplement: Supplementary file 1 [file ijms-24-13589-s001.zip]

Archive with 1 entries (1 files):
- ijms-2584525-supplementary.pdf
